# Supplementary material for: Brain Volume Changes after COVID-19 Compared to Healthy Controls by Artificial Intelligence-Based MRI Volumetry
Source: Diagnostics (Basel). 2023 May 12;13(10):1716. doi: 10.3390/diagnostics13101716 (PMC10216908; doi:10.3390/diagnostics13101716)
Supplement: Supplementary file 1 [file diagnostics-13-01716-s001.zip]

Archive with 3 entries (3 files):
- Supplemental Table S1.doc
- Supplemental Table S2.doc
- Supplemental Table S3.docx
